# Supplementary material for: Body Composition Analysis in Perimenopausal Women Considering the Influence of Vitamin D, Menstruation, Sociodemographic Factors, and Stimulants Used
Source: Int J Environ Res Public Health. 2022 Nov 28;19(23):15831. doi: 10.3390/ijerph192315831 (PMC9736338; doi:10.3390/ijerph192315831)
Supplement: Supplementary file 1 [file ijerph-19-15831-s001.zip]

Archive with 1 entries (1 files):
- ijerph-1996242-supplementary.pdf
